# Supplementary material for: Subjective Cognitive Impairment and Physical Activity: Investigating Risk Factors and Correlations among Older Adults in Spain
Source: J Funct Morphol Kinesiol. 2024 Aug 28;9(3):150. doi: 10.3390/jfmk9030150 (PMC11417891; doi:10.3390/jfmk9030150)
Supplement: Supplementary file 1 [file jfmk-09-00150-s001.zip]

Archive with 1 entries (1 files):
- Table S1. Subjective Cognitive Impairment according to Physical Activity Frequency..pdf
